# Supplementary material for: No detectable Weddell Sea Antarctic Bottom Water export during the Last and Penultimate Glacial Maximum
Source: Nat Commun. 2020 Jan 22;11:424. doi: 10.1038/s41467-020-14302-3 (PMC6976697; doi:10.1038/s41467-020-14302-3)
Supplement: Supplementary file 4 — Supplementary Data 1 [file 41467_2020_14302_MOESM4_ESM.xlsx]

## Sheet: Supplementary Data 1
	Depth (mcd)	Age (kyr)	206Pb/204Pb	±2SE	207Pb/204Pb	±2SE	208Pb/204Pb	±2SE	208Pb/206Pb	±2SE	207Pb/206Pb	±2SE	208Pb/207Pb	±2SE					206Pb/204Pb	±2SD	207Pb/204Pb	±2SD	208Pb/204Pb	±2SD	208Pb/206Pb	±2SD	207Pb/206Pb	±2SD	208Pb/207Pb	±2SD
ODP 1094 - 53.2°S, 5.1°E, 2,807 m																USGS Ferromanganese nodule standard NOD-A-1 (n=58)
	4.13	7.21	18.8659	0.000797434	15.6663	0.000679332	38.9087	0.00185458	2.06241	3.19819e-05	0.830406	7.57269e-06	2.48362	3.61888e-05					18.9616	0.00703582	15.6821	0.00885841	38.9429	0.0304097	2.05378	0.000853176	0.827047	0.000162367	2.48327	0.000547364
	4.73	8.22	18.8722	0.000832938	15.6675	0.000627908	38.9267	0.00155525	2.06261	2.47026e-05	0.830184	6.67622e-06	2.48452	2.26066e-05
	5.33	9.24	18.8734	0.000740344	15.6673	0.000585734	38.9394	0.00154113	2.06323	2.99617e-05	0.830133	5.98797e-06	2.48543	3.19066e-05
	5.78	10	18.8553	0.000792979	15.6672	0.000660069	38.9326	0.0016606	2.06482	2.81306e-05	0.830918	1.14317e-05	2.48497	2.98707e-05
	5.98	10.34	18.8484	0.000946763	15.6672	0.000829879	38.8918	0.00218237	2.06339	3.45014e-05	0.831218	1.21808e-05	2.48236	3.23825e-05
	6.03	10.42	18.8464	0.00114761	15.6669	0.000917036	38.9032	0.00232087	2.06425	3.40256e-05	0.831301	1.11129e-05	2.48316	2.66037e-05
	6.23	10.76	18.8735	0.00107905	15.669	0.000937576	38.9547	0.00238801	2.06399	4.08338e-05	0.83021	1.52647e-05	2.4861	3.46788e-05
	6.33	10.93	18.8743	0.0010707	15.6687	0.000999018	38.9666	0.00236849	2.06452	3.29903e-05	0.830155	1.08997e-05	2.48692	3.18492e-05
	6.43	11.1	18.8774	0.000706314	15.6689	0.000647714	38.9721	0.00178677	2.06451	3.80886e-05	0.830043	1.31469e-05	2.48724	3.44594e-05
	6.53	11.27	18.864	0.00067789	15.666	0.000553054	38.9348	0.00139305	2.06394	2.58113e-05	0.830462	1.19345e-05	2.48529	2.77939e-05
	6.63	11.44	18.8641	0.000829372	15.6658	0.000674381	38.936	0.0016279	2.06404	2.70927e-05	0.830465	9.99061e-06	2.48541	3.1899e-05
	6.68	11.59	18.8548	0.000418613	15.666	0.000442278	38.9158	0.000829987	2.06399	3.29423e-05	0.830881	9.81615e-06	2.48409	2.8748e-05
	6.73	11.73	18.8605	0.000802149	15.6663	0.000723652	38.9238	0.00191342	2.06377	4.24268e-05	0.830636	1.15205e-05	2.48456	3.80095e-05
	6.83	12.03	18.8592	0.000915632	15.6662	0.00088961	38.9317	0.00203842	2.06432	3.41721e-05	0.830686	1.57714e-05	2.48508	3.94036e-05
	6.93	12.32	18.8619	0.000776002	15.6666	0.000640876	38.9434	0.0013452	2.0647	3.70075e-05	0.830593	1.28606e-05	2.48581	2.88896e-05
	6.98	12.47	18.8588	0.000766168	15.668	0.000657998	38.9402	0.00182932	2.06485	3.31537e-05	0.830807	1.19949e-05	2.48536	3.5076e-05
	7.03	12.61	18.8584	0.000460565	15.6644	0.000398723	38.9407	0.00098594	2.06492	2.89163e-05	0.830641	9.68519e-06	2.48594	2.41751e-05
	7.08	12.76	18.8582	0.00063768	15.6649	0.000467046	38.9488	0.00133538	2.06538	2.74578e-05	0.830678	6.55906e-06	2.48639	2.46987e-05
	7.13	12.91	18.859	0.000633493	15.6645	0.000545439	38.9458	0.00154846	2.06514	2.62163e-05	0.830626	1.22186e-05	2.48624	3.23024e-05
	7.18	13.05	18.861	0.000608473	15.6666	0.000604034	38.9305	0.00152392	2.06408	2.71169e-05	0.83064	1.05452e-05	2.48492	2.76088e-05
	7.23	13.2	18.8618	0.000449134	15.6656	0.000445967	38.956	0.00111792	2.06531	2.14869e-05	0.830543	9.5357e-06	2.48671	2.3256e-05
	7.28	13.35	18.8614	0.000770916	15.6657	0.000612955	38.9539	0.0016719	2.06528	2.57647e-05	0.830596	1.57116e-05	2.4865	3.51468e-05
	7.33	13.5	18.8632	0.000641297	15.6669	0.000609696	38.9542	0.00168449	2.06507	2.77164e-05	0.830545	8.70867e-06	2.48641	3.04556e-05
	7.38	13.64	18.8619	0.000511728	15.668	0.000443624	38.9566	0.00125449	2.06534	2.83226e-05	0.830658	7.93964e-06	2.48639	2.52437e-05
	7.43	13.79	18.8715	0.000841881	15.6688	0.000697821	38.9831	0.00183081	2.06568	3.24313e-05	0.830293	9.21525e-06	2.48789	3.12039e-05
	7.48	13.94	18.8772	0.000805638	15.6696	0.000721122	39.0011	0.00191131	2.06602	3.49873e-05	0.830079	9.98302e-06	2.48896	2.87837e-05
	7.58	14.23	18.8717	0.00095582	15.6696	0.000803605	38.9998	0.00239817	2.06657	4.05916e-05	0.830326	1.3939e-05	2.48886	4.29945e-05
	7.63	14.38	18.8683	0.000779249	15.6709	0.000674508	39.0036	0.00167655	2.06714	2.76177e-05	0.830539	9.29989e-06	2.48891	2.39829e-05
	7.68	14.52	18.8614	0.000588202	15.6679	0.000543051	38.9637	0.00158637	2.06578	2.48582e-05	0.830686	8.2497e-06	2.48683	2.22718e-05
	7.73	14.67	18.8725	0.000612843	15.673	0.000526125	39.0296	0.00134396	2.06808	2.29969e-05	0.830463	7.87557e-06	2.49028	2.06024e-05
	7.78	14.82	18.8575	0.000513013	15.6662	0.000475623	38.9725	0.00126049	2.0667	2.14407e-05	0.830766	7.36042e-06	2.4877	2.44545e-05
	7.83	14.96	18.849	0.000629124	15.667	0.000613314	38.9485	0.00155106	2.06635	1.80372e-05	0.831178	5.80536e-06	2.48604	1.45563e-05
	7.88	15.11	18.8475	0.000516717	15.6683	0.00034831	38.9697	0.000951144	2.06767	3.50481e-05	0.831339	9.86278e-06	2.48719	1.98393e-05
	7.93	15.26	18.8442	0.000508601	15.6658	0.000493958	38.961	0.00141041	2.06751	2.63844e-05	0.831329	7.30635e-06	2.487	2.20928e-05
	7.98	15.4	18.8375	0.000593196	15.6653	0.000520482	38.9502	0.00165121	2.06769	3.80908e-05	0.831604	8.56841e-06	2.48638	3.12381e-05
	8.08	15.7	18.8235	0.000922641	15.6649	0.000751713	38.9307	0.00241401	2.06821	3.29812e-05	0.832187	9.61653e-06	2.48527	3.41137e-05
	8.13	15.84	18.8204	0.000566174	15.6634	0.000545054	38.9233	0.00152642	2.06815	3.43756e-05	0.832254	9.13339e-06	2.485	2.38618e-05
	8.18	15.99	18.8109	0.00056041	15.6603	0.000512967	38.8979	0.00135085	2.06783	2.55658e-05	0.832506	8.79832e-06	2.48388	1.98925e-05
	8.23	16.14	18.8061	0.00066543	15.6625	0.000641674	38.8921	0.00189783	2.06806	3.02424e-05	0.83284	1.14933e-05	2.48316	3.06636e-05
	8.28	16.28	18.7978	0.000540956	15.6601	0.000544274	38.8714	0.00149451	2.0679	3.03389e-05	0.833073	6.53342e-06	2.48223	2.37595e-05
	8.33	16.43	18.7985	0.000566208	15.6604	0.000508526	38.8754	0.00125251	2.06799	3.22456e-05	0.833065	1.07146e-05	2.48239	2.77933e-05
	8.38	16.58	18.7814	0.000440429	15.6576	0.000419857	38.8353	0.0010938	2.06776	2.19712e-05	0.833679	5.88844e-06	2.48028	2.07703e-05
	8.43	16.72	18.7774	0.00053592	15.6567	0.000481729	38.829	0.00125053	2.06786	2.78728e-05	0.833805	1.02671e-05	2.48005	2.56698e-05
	8.48	16.87	18.7683	0.000457141	15.6551	0.000526923	38.8072	0.00150871	2.06768	3.5072e-05	0.834123	9.53751e-06	2.47887	3.08189e-05
	8.53	17.02	18.7684	0.000553775	15.6554	0.000536785	38.8112	0.00148768	2.06787	2.35759e-05	0.83413	6.8217e-06	2.47907	2.47878e-05
	8.58	17.16	18.7655	0.000605089	15.6538	0.000539708	38.804	0.00133049	2.06786	2.58297e-05	0.834192	8.95816e-06	2.47889	1.6363e-05
	8.63	17.31	18.7646	0.000409125	15.6528	0.000406689	38.8032	0.00111181	2.06789	2.83241e-05	0.834173	9.3689e-06	2.47898	2.43088e-05
	8.68	17.54	18.7646	0.00050237	15.6542	0.000500414	38.8075	0.00131309	2.06813	1.82496e-05	0.834246	7.659e-06	2.47903	2.0716e-05
	8.74	17.81	18.7711	0.00039548	15.6549	0.000363514	38.7914	0.00112287	2.06656	3.08414e-05	0.833995	9.21721e-06	2.4779	2.30471e-05
	8.79	18.04	18.7694	0.000516926	15.6522	0.000463837	38.7775	0.00113071	2.06603	3.20746e-05	0.833926	1.01085e-05	2.47747	2.27536e-05
	8.84	18.27	18.7592	0.000543671	15.652	0.000529303	38.7815	0.00174509	2.06733	3.09525e-05	0.834368	5.82685e-06	2.47772	2.68763e-05
	8.94	18.73	18.7664	0.000591754	15.6523	0.000499608	38.7635	0.00123237	2.0656	2.68442e-05	0.834065	6.69582e-06	2.47655	2.73697e-05
	8.99	18.96	18.7617	0.000630457	15.653	0.000553504	38.7411	0.00172184	2.0649	2.61978e-05	0.834308	6.59448e-06	2.475	3.44326e-05
	9.09	19.42	18.7796	0.000575637	15.6522	0.000459737	38.7792	0.00149191	2.06495	3.20923e-05	0.833461	8.10262e-06	2.47757	2.56339e-05
	9.24	20.1	18.802	0.000691278	15.6563	0.000668545	38.8077	0.00185485	2.064	4.34202e-05	0.832689	1.01423e-05	2.47872	4.10249e-05
	9.34	20.56	18.7915	0.000613264	15.6548	0.000467884	38.7988	0.00143947	2.06471	2.12798e-05	0.833076	8.33363e-06	2.47843	2.53743e-05
	9.54	21.48	18.7792	0.000453325	15.6555	0.000512865	38.8071	0.00135488	2.06646	2.46629e-05	0.83366	9.49005e-06	2.47879	2.24744e-05
	9.59	21.71	18.7645	0.0008235	15.653	0.000707055	38.7891	0.00158808	2.06714	3.28011e-05	0.834179	1.31066e-05	2.47803	2.69981e-05
	9.74	22.39	18.7765	0.000444727	15.6555	0.00038527	38.7505	0.00112069	2.06378	2.3475e-05	0.833781	5.81691e-06	2.47521	2.61707e-05
	9.79	22.62	18.7642	0.000445918	15.653	0.00044384	38.7908	0.00124322	2.06727	2.07862e-05	0.834192	7.30673e-06	2.47817	1.36153e-05
	9.94	23.31	18.7569	0.000462681	15.653	0.000474016	38.7832	0.00134223	2.06766	2.79286e-05	0.834518	5.50943e-06	2.47767	2.54412e-05
	9.99	23.54	18.7562	0.000535073	15.6519	0.000454308	38.7759	0.00128599	2.06737	3.23095e-05	0.834497	6.96999e-06	2.47736	2.44764e-05
	10.04	23.77	18.7892	0.000526758	15.6555	0.000443456	38.8164	0.00122014	2.06589	3.51269e-05	0.833212	9.47486e-06	2.47942	3.20821e-05
	10.09	24	18.7645	0.000519521	15.6531	0.000406032	38.7612	0.00126924	2.06569	2.90712e-05	0.834189	8.80569e-06	2.47629	2.12759e-05
	10.24	24.68	18.7642	0.000556417	15.6525	0.000505554	38.7858	0.00127629	2.06698	2.84813e-05	0.83416	5.90821e-06	2.4779	2.65675e-05
	10.29	24.91	18.7574	0.000540349	15.6514	0.000440038	38.7734	0.0012568	2.06708	2.57766e-05	0.834404	7.07848e-06	2.4773	1.81076e-05
	22.32	115.749	18.8163	0.000529434	15.6612	0.000483518	38.8088	0.0013922	2.0625	2.83407e-05	0.832321	9.03213e-06	2.47802	2.08278e-05
	22.52	116.822	18.811	0.000596661	15.6601	0.000513211	38.7976	0.00153186	2.06248	3.88937e-05	0.832493	1.1019e-05	2.47746	2.96064e-05
	22.82	118.432	18.8297	0.000425674	15.6617	0.000323534	38.8107	0.00105403	2.06117	2.67816e-05	0.831756	1.1298e-05	2.47809	2.6732e-05
	23.02	119.506	18.8315	0.000426285	15.662	0.000384344	38.8578	0.00113859	2.06342	3.36672e-05	0.831691	9.67673e-06	2.48101	2.83139e-05
	23.22	120.579	18.8107	0.000627648	15.6596	0.000610231	38.8184	0.00169226	2.06365	3.90755e-05	0.832482	8.94101e-06	2.4789	3.43122e-05
	23.42	121.652	18.8141	0.000730939	15.6598	0.000694969	38.8184	0.00196658	2.06324	2.91192e-05	0.832349	9.4084e-06	2.47883	2.696e-05
	23.62	122.725	18.8196	0.00156589	15.6571	0.00149057	38.8223	0.00406052	2.06286	7.29147e-05	0.831934	1.4788e-05	2.47959	7.16814e-05
	23.77	123.53	18.8293	0.000793296	15.6624	0.000710443	38.8565	0.0019899	2.06361	3.03812e-05	0.831813	1.06441e-05	2.48088	3.3599e-05
	24.01	124.818	18.848	0.000566475	15.6645	0.000600331	38.887	0.001446	2.06319	3.62974e-05	0.831106	7.7712e-06	2.48246	2.80597e-05
	24.16	125.623	18.85	0.000710173	15.6659	0.000668002	38.9074	0.00181857	2.06406	3.88193e-05	0.831086	1.00763e-05	2.48359	3.11601e-05
	24.41	127.038	18.8443	0.000807666	15.6648	0.000657099	38.8933	0.002072	2.06392	3.7063e-05	0.831286	1.20763e-05	2.4828	2.98207e-05
	24.56	127.916	18.8464	0.000563571	15.6671	0.000522856	38.8861	0.00148916	2.06332	2.40712e-05	0.831303	9.16574e-06	2.48202	3.01105e-05
	24.71	128.747	18.8452	0.000581421	15.6685	0.000483326	38.9041	0.00124165	2.06442	2.63888e-05	0.831432	6.95005e-06	2.48298	2.21015e-05
	24.91	129.619	18.8645	0.000578609	15.6717	0.000540324	38.9357	0.00181354	2.06399	3.70382e-05	0.830762	1.13707e-05	2.48446	4.15879e-05
	25.11	130.15	18.8602	0.000616709	15.6673	0.000601103	38.8808	0.00156773	2.06153	3.69033e-05	0.830713	9.59162e-06	2.48163	3.33057e-05
	25.16	130.282	18.8625	0.000586029	15.6687	0.000545153	38.9059	0.00177723	2.06261	3.44392e-05	0.830681	1.15746e-05	2.48304	3.91888e-05
	25.26	130.548	18.8979	0.000598975	15.674	0.000515651	38.9319	0.00114266	2.06012	3.27983e-05	0.82941	1.27606e-05	2.48384	2.94664e-05
	25.41	130.946	18.9843	0.000777977	15.6846	0.000592941	39.0108	0.00168899	2.05492	2.09576e-05	0.826193	1.15566e-05	2.48721	2.60857e-05
	25.46	131.079	18.962	0.000964756	15.6814	0.00093593	38.993	0.00259834	2.05638	5.17454e-05	0.826995	1.18358e-05	2.48658	3.69958e-05
	25.61	131.477	18.9195	0.000682314	15.6752	0.000574843	38.9707	0.00156612	2.05984	3.40209e-05	0.82853	1.14756e-05	2.48612	3.271e-05
	25.71	131.742	18.9145	0.00165499	15.6754	0.00193306	38.9418	0.00519752	2.05894	0.000104749	0.828776	2.80242e-05	2.48431	7.6127e-05
	25.81	132.007	18.919	0.00106725	15.6758	0.000882971	38.9483	0.0025478	2.05867	4.36537e-05	0.828569	1.5481e-05	2.48462	4.09436e-05
	25.86	132.14	18.9218	0.000696223	15.6771	0.000707339	38.9166	0.00189457	2.05671	4.049e-05	0.828517	1.32758e-05	2.48238	3.06854e-05
	26.11	132.804	18.8844	0.000822325	15.6727	0.000698519	38.9535	0.00181551	2.06272	4.08825e-05	0.829928	1.25328e-05	2.48542	2.87849e-05
	26.21	133.069	18.8763	0.0006435	15.6705	0.000435131	38.9566	0.00122673	2.06381	3.57132e-05	0.830174	1.0293e-05	2.486	3.90864e-05
	26.26	133.202	18.8923	0.000714189	15.6729	0.000582828	38.934	0.00165114	2.06083	4.3006e-05	0.829598	1.33436e-05	2.48415	4.53007e-05
	26.31	133.335	18.8661	0.00136913	15.668	0.00104791	38.9159	0.00282421	2.06271	5.26956e-05	0.830474	2.08107e-05	2.48378	4.56153e-05
	26.36	133.467	18.893	0.0012771	15.6711	0.00111435	38.9448	0.00277997	2.06133	3.35852e-05	0.829468	1.34934e-05	2.48514	3.17607e-05
	26.41	133.6	18.8558	0.00132878	15.6645	0.00116826	38.9009	0.00320878	2.06309	6.8694e-05	0.830746	2.00115e-05	2.48342	5.37864e-05
	26.46	133.85	18.8608	0.00109867	15.6668	0.00087716	38.9217	0.00242466	2.06362	2.59952e-05	0.830653	9.36342e-06	2.48435	2.89268e-05
	26.51	134.101	18.8536	0.000660752	15.6681	0.000573864	38.9167	0.00156444	2.06417	3.08785e-05	0.831042	8.42179e-06	2.48384	3.05412e-05
	26.56	134.351	18.8495	0.00107884	15.6653	0.000980342	38.8985	0.0023729	2.06366	4.25824e-05	0.831079	1.80787e-05	2.4831	2.45955e-05
	26.61	134.601	18.8263	0.00114816	15.661	0.000915416	38.8438	0.00223904	2.06327	3.14579e-05	0.831863	1.35295e-05	2.4803	4.08659e-05
	26.66	134.851	18.826	0.000885311	15.66	0.000863623	38.8667	0.00239973	2.06452	4.16115e-05	0.831808	1.32217e-05	2.48195	4.35663e-05
	26.71	135.102	18.7991	0.000739691	15.6582	0.000842975	38.8238	0.00188223	2.06518	3.71805e-05	0.832917	1.46661e-05	2.47944	3.43444e-05
	26.76	135.352	18.7939	0.00101539	15.6566	0.000833027	38.8148	0.00219569	2.06529	3.09306e-05	0.83307	1.20333e-05	2.47913	3.06284e-05
	26.81	135.602	18.7905	0.000768352	15.6588	0.000827479	38.8131	0.00201809	2.06554	3.40946e-05	0.833339	1.37362e-05	2.47867	3.65285e-05
	26.91	136.103	18.7956	0.000981048	15.6577	0.000963378	38.8206	0.00240693	2.06547	3.15484e-05	0.833067	1.22222e-05	2.47932	3.50898e-05
	26.96	136.451	18.7878	0.000677214	15.6583	0.000649505	38.8196	0.00178599	2.06621	2.84458e-05	0.833422	9.94433e-06	2.47918	3.79582e-05
	27.01	136.8	18.7779	0.000519363	15.6584	0.00052586	38.8045	0.00142787	2.06649	2.66909e-05	0.833868	7.37081e-06	2.47819	2.80965e-05
	27.06	137.148	18.7812	0.000978856	15.6562	0.000776373	38.8089	0.00193188	2.0664	3.06594e-05	0.833619	1.07286e-05	2.47882	2.57507e-05
	27.11	137.496	18.7746	0.000812097	15.6545	0.000739239	38.7781	0.00202709	2.06549	3.94728e-05	0.833832	1.55544e-05	2.47711	2.96602e-05
	27.16	137.845	18.7665	0.00063812	15.6545	0.000760071	38.7706	0.00206196	2.06597	2.85593e-05	0.834153	1.2653e-05	2.47671	3.01665e-05
	27.21	138.193	18.7663	0.000665769	15.6522	0.000649752	38.7663	0.00161026	2.06574	3.69486e-05	0.834063	9.2686e-06	2.47672	2.7503e-05
	27.26	138.542	18.7677	0.000758367	15.6533	0.000691045	38.7634	0.00180295	2.06543	4.41952e-05	0.834046	1.05742e-05	2.47638	3.55243e-05
	27.31	138.89	18.7644	0.000639321	15.654	0.000548496	38.7717	0.0014455	2.06623	2.51518e-05	0.83424	8.00745e-06	2.47679	1.71717e-05
	27.51	140.284	18.771	0.000786672	15.6548	0.000721786	38.7823	0.00219689	2.06606	3.54154e-05	0.83399	1.00028e-05	2.47733	2.73436e-05
	27.71	141.679	18.7851	0.00051514	15.6594	0.000446022	38.8229	0.00134534	2.06666	2.61198e-05	0.833605	9.36271e-06	2.47918	3.60158e-05
	27.86	142.724	18.7685	0.000669275	15.6538	0.000571723	38.7871	0.00157435	2.06664	2.67917e-05	0.834066	1.25105e-05	2.47779	2.22293e-05
