# Supplementary material for: No detectable Weddell Sea Antarctic Bottom Water export during the Last and Penultimate Glacial Maximum
Source: Nat Commun. 2020 Jan 22;11:424. doi: 10.1038/s41467-020-14302-3 (PMC6976697; doi:10.1038/s41467-020-14302-3)
Supplement: Supplementary file 5 — Supplementary Data 2 [file 41467_2020_14302_MOESM5_ESM.xlsx]

## Sheet: Supplementary Data 2
Name	Latitude	Longitude	Depth, m				206/204	2SD	207/204	2SD	208/204	2SD	208/206	2SD	207/206	2SD	208/207	2SD
	Latitude(°)	Longitude(°)	Water depth(m)		sample depth(cm)		206Pb/204Pb	±2SE	207Pb/204Pb	±2SE	208Pb/204Pb	±2SE	208Pb/206Pb	±2SE	207Pb/206Pb	±2SE	208Pb/207Pb	±2SE		Reference					206Pb/204Pb	±2SD	207Pb/204Pb	±2SD	208Pb/204Pb	±2SD	208Pb/206Pb	±2SD	207Pb/206Pb	±2SD	208Pb/207Pb	±2SD
Drake Passage																						USGS Ferromanganese nodule standard NOD-A-1 (n=58)
E1O-17	-60	-70.1667	4389	Mn nodule	surface		18.769		15.626		38.697		2.06175		0.832543		2.47645			Ref.64					18.9616	0.00703582	15.6821	0.00885841	38.9429	0.0304097	2.05378	0.000853176	0.827047	0.000162367	2.48327	0.000547364
E1O-20	-59.0167	-74.65	4697	Mn nodule	surface		18.739		15.63		38.684		2.06436		0.834089		2.47498			Ref.64
E1O-20-duplicate	-59.0167	-74.65	4697	Mn nodule	surface		18.745		15.639		38.712		2.06519		0.834302		2.47535			Ref.64
E1O-20-triplicate	-59.0167	-74.65	4697	Mn nodule	surface		18.733		15.624		38.663		2.0639		0.834036		2.47459			Ref.64
EO5-25	-59.0167	-70.75	3841	Mn nodule	surface		18.72		15.628		38.672		2.06581		0.834829		2.47453			Ref.64
E05-07B	-59.0333	-67.3	3475	Mn nodule	surface		18.753		15.631		38.703		2.06383		0.83352		2.47604			Ref.64
v14-46	-56.9333	-56.9667	3429	Mn nodule	surface		18.763		15.63		38.723		2.0638		0.833022		2.47748			Ref.64
SW Atlantic
Vl5-138	-49.5667	-48.0833	2725	Mn nodule	surface		18.737		15.641		38.723		2.06666		0.834765		2.47574			Ref.64
v22-99	-49.2333	-33.2167	5440	Mn nodule	surface		18.75		15.644		38.808		2.06976		0.834347		2.4807			Ref.64
IO-TCl678-117	-44.0167	-33.0833	5201	Mn nodule	surface		18.701		15.63		38.672		2.06791		0.835784		2.47422			Ref.64
IO-TC1678-117duplicate	-44.0167	-33.0833	5201	Mn nodule	surface		18.715		15.635		38.674		2.06647		0.835426		2.47355			Ref.64
West Weddell Sea
PS1170-4	-63.5183	-44.52	3803	sediment	2cm		18.8531	0.000613621	15.6642	0.000471536	38.8472	0.00129887	2.06053	2.67356e-05	0.830848	7.71916e-06	2.48002	2.33662e-05		This study
PS1167-5	-63.96	-44.0683	4515	sediment	2cm		18.8405	0.000483821	15.6648	0.000501763	38.831	0.00128072	2.06103	2.69552e-05	0.831441	9.47004e-06	2.47886	1.96407e-05		This study
PS1575-2	-62.8495	-43.3355	3461	sediment	3cm		18.8303	0.00048494	15.6612	0.000443367	38.8233	0.00127026	2.06174	3.04159e-05	0.831707	8.07314e-06	2.47893	2.64888e-05		This study
PS2813-1	-66.73	-50.0007	3499	sediment	1cm		18.8343	0.000648366	15.6582	0.000646584	38.8007	0.00170603	2.06011	3.46878e-05	0.83137	8.03771e-06	2.47797	3.21221e-05		This study
PS1508-2	-66.994	-32.361	4655	sediment	1cm		18.8734	0.000592809	15.6708	0.000466866	38.9233	0.00153517	2.06234	3.46444e-05	0.83032	1.02651e-05	2.48381	2.64854e-05		This study
PS1507-2	-68.63	-24.0533	4771	sediment	2cm		19.0542	0.00043807	15.6853	0.000415221	39.1148	0.00108104	2.05282	2.15732e-05	0.823193	7.48119e-06	2.49372	1.90048e-05		This study
PS1607-1	-74.1003	-33.6807	1610	sediment	1cm		18.8709	0.000660142	15.6709	0.000547887	38.8737	0.00131972	2.05997	2.78199e-05	0.830427	9.00676e-06	2.4806	2.525e-05		This study
PS1599-1	-74.0748	-27.6907	2482	sediment	2cm		19.119	0.000526823	15.6846	0.000475321	39.2502	0.00140613	2.05294	2.96467e-05	0.820368	7.1581e-06	2.50247	2.59699e-05		This study
PS1790-1	-73.7847	-28.4975	2598	sediment	1cm		19.1116	0.000562111	15.6796	0.000459489	38.9191	0.00118231	2.03641	2.3778e-05	0.820419	8.17198e-06	2.48216	2.73649e-05		This study
PS1498-1	-73.4862	-35.5275	2825	sediment	2cm		18.7997	0.000465211	15.6676	0.00036132	38.8246	0.00114068	2.0652	2.44944e-05	0.833404	9.04908e-06	2.47803	2.91198e-05		This study
East Weddell Sea
IO-TC1578-14A	-68.7	-10.2167	4256	Mn nodule	surface		18.832		15.685		39.098		2.07615		0.832891		2.4927			Ref.64
IO-TC1578-14A-duplicate	-68.7	-10.2167	4256	Mn nodule	surface		18.847		15.686		39.123		2.07582		0.832281		2.49413			Ref.64
IO-TCl578-14A-triplicate	-68.7	-10.2167	4256	Mn nodule	surface		18.837		15.675		39.144		2.07804		0.832139		2.49722			Ref.64
IO-TC1277-36	-65.5333	0.466667	3440	Mn nodule	surface		19		15.674		39.214		2.06389		0.824947		2.50185			Ref.64
IO-PC1277-14	-58.4333	18.25	4682	Mn nodule	surface		18.94		15.668		39.031		2.06077		0.827244		2.49113			Ref.64
PS2575-5	-59.4817	-3.2	5069	sediment	2cm		18.9177	0.000372328	15.6769	0.000319891	39.0199	0.00109025	2.06264	2.24579e-05	0.8287	7.64394e-06	2.48901	1.98188e-05		This study
PS63/068-1	-61.0046	0.0135	5427	sediment	1cm		18.91	0.000534402	15.672	0.000578394	39.0183	0.00141135	2.06336	2.95618e-05	0.828773	9.78536e-06	2.48966	3.3399e-05		This study
PS2070-1	-65.1057	3.61588	2611	sediment	2cm		18.8826	0.000441516	15.6855	0.000428787	39.1055	0.00115832	2.07098	2.68296e-05	0.83069	8.68489e-06	2.49309	1.93203e-05		This study
PS1461-1	-64.4958	3.70183	2370	sediment	2cm		18.9707	0.00053748	15.6875	0.000474675	39.2016	0.00118865	2.06642	1.55018e-05	0.826922	7.91887e-06	2.49892	2.71648e-05		This study
Bouvet Triple Conjunction
v29-D4	-50.3667	8.75	4574	Mn nodule	surface		18.779		15.62		38.77		2.06454		0.83178		2.48207			Ref.64
v29-D6	-51.3667	13.6	2994	Mn nodule	surface		18.804		15.644		38.821		2.06451		0.831951		2.48153			Ref.64
PS1768-8	-52.593	4.476	3299	sediment	2cm		18.8042	0.000491734	15.6645	0.000505294	38.8487	0.00131386	2.06598	2.79407e-05	0.835779	8.89444e-06	2.47435	3.1205e-05		This study
PS1226-1	-54.5328	10.3133	4033	sediment	2cm		18.8647	0.00062108	15.671	0.000578036	38.9786	0.00154732	2.06622	2.87991e-05	0.833035	7.77826e-06	2.48006	2.04501e-05		This study
PS1442-4	-54.0033	11.0983	3600	sediment	1cm		18.8224	0.000758679	15.6596	0.000663412	38.9058	0.00183397	2.06695	3.05235e-05	0.830699	9.53131e-06	2.48733	2.62224e-05		This study
PS1436-1	-51.9797	15.0063	2230	sediment	1cm		18.8028	0.000716776	15.6576	0.000654885	38.835	0.00190652	2.06542	3.60908e-05	0.831969	7.77736e-06	2.48442	2.82139e-05		This study
PS1780-5	-51.704	-15.3	4280	sediment	1cm		18.8316	0.000639611	15.6643	0.000552699	38.8848	0.00158043	2.06487	3.17259e-05	0.832733	8.36783e-06	2.48028	2.26782e-05		This study
PS1778-5	-49.0133	-12.7	3407	sediment	1cm		18.8519	0.000597499	15.6643	0.000554425	38.8862	0.00140879	2.06274	3.60556e-05	0.831801	8.38056e-06	2.4824	2.26133e-05		This study
