# Supplementary material for: No detectable Weddell Sea Antarctic Bottom Water export during the Last and Penultimate Glacial Maximum
Source: Nat Commun. 2020 Jan 22;11:424. doi: 10.1038/s41467-020-14302-3 (PMC6976697; doi:10.1038/s41467-020-14302-3)
Supplement: Supplementary file 6 — Supplementary Data 3 [file 41467_2020_14302_MOESM6_ESM.xlsx]

## Sheet: Supplementary Data 3
	Depth (cm)	Age (kyr)	Material	143Nd/144Nd	±2SE	eNd	±2SE in eNd					143Nd/144Nd	±2SE	eNd	±2SE in eNd
PS1768-8 - 53.6°S, 4.5°E, 3,299 m									NIST 3135a standard (n=32)
	0	0	sediment	0.512232	3.68498e-06	-7.91191	0.0718827					0.512449	1.00833e-05	-3.68347	0.196695
	2	0.3726	sediment	0.512234	4.97703e-06	-7.8756	0.0970866
	4	0.7452	sediment	0.512246	3.05051e-06	-7.64364	0.0595062
	6	1.1178	sediment	0.512249	3.27277e-06	-7.58899	0.0638418
	8	1.4904	sediment	0.512248	3.0782e-06	-7.6072	0.0600462
	10	1.863	sediment	0.512239	3.85519e-06	-7.78757	0.075203
	12	2.2356	sediment	0.51225	3.94251e-06	-7.5739	0.0769063
	14	2.6082	sediment	0.512243	3.77531e-06	-7.70357	0.0736448
	16	2.9808	sediment	0.512245	3.38604e-06	-7.6749	0.0660513
	18	3.3534	sediment	0.512244	4.21011e-06	-7.69411	0.0821263
	20	3.726	sediment	0.512246	3.72981e-06	-7.6514	0.0727571
	22	4.0986	sediment	0.512254	3.21278e-06	-7.49009	0.0626715
	24	4.4712	sediment	0.512261	3.93468e-06	-7.35979	0.0767535
	26	4.8438	sediment	0.512266	4.69074e-06	-7.25004	0.091502
	28	5.2164	sediment	0.512262	3.30612e-06	-7.34245	0.0644924
	30	5.589	sediment	0.512259	4.25187e-06	-7.3925	0.082941
	32	5.9616	sediment	0.512259	4.25187e-06	-7.3925	0.082941
	34	6.3342	sediment	0.512263	3.23122e-06	-7.32385	0.0630312
	36	6.7068	sediment	0.512264	3.14419e-06	-7.30214	0.0613335
	38	7.0794	sediment	0.512267	3.81775e-06	-7.23142	0.0744727
	40	7.452	sediment	0.512273	4.03184e-06	-7.1225	0.0786488
	42	7.8246	sediment	0.512268	3.31247e-06	-7.20843	0.0646161
	44	8.1972	sediment	0.512261	3.1614e-06	-7.35354	0.0616692
	46	8.5698	sediment	0.51226	3.58177e-06	-7.37278	0.0698694
	48	8.9424	sediment	0.512255	1.21476e-05	-7.47795	0.236962
	50	9.315	sediment	0.512261	9.84197e-06	-7.34841	0.191987
	52	9.6876	sediment	0.512252	4.01996e-06	-7.52851	0.0784172
	54	10.06	sediment	0.512257	4.38309e-06	-7.42426	0.0855007
	62	10.46	sediment	0.512249	4.61073e-06	-7.58684	0.0899413
	70	10.86	sediment	0.512252	3.09328e-06	-7.53101	0.0603405
	78	11.26	sediment	0.512256	5.58453e-06	-7.44863	0.108937
	86	11.6082	sediment	0.512303	4.49536e-06	-6.52646	0.0876907
	94	11.954	sediment	0.512371	4.9816e-06	-5.20795	0.0971759
	102	12.3217	sediment	0.512405	5.13328e-06	-4.53628	0.100135
	110	12.6894	sediment	0.512418	7.2122e-06	-4.28411	0.140688
	118	13.0571	sediment	0.512409	8.2093e-06	-4.45994	0.160138
	126	13.4248	sediment	0.512403	4.13317e-06	-4.58322	0.0806254
	134	13.7924	sediment	0.512425	7.74057e-06	-4.16274	0.150995
	142	14.16	sediment	0.512422	3.69284e-06	-4.21081	0.072036
	147	14.6472	sediment	0.51244	4.8255e-06	-3.87166	0.0941307
	152	15.1345	sediment	0.512445	5.70591e-06	-3.77166	0.111305
	157	15.6218	sediment	0.512435	4.9292e-06	-3.95393	0.0961537
	162	16.109	sediment	0.512431	5.06007e-06	-4.04315	0.0987065
	167	16.5963	sediment	0.512422	8.82848e-06	-4.21095	0.172217
	172	17.0835	sediment	0.512418	7.72624e-06	-4.28256	0.150715
	177	17.5708	sediment	0.512429	1.51256e-05	-4.0723	0.295054
	182	18.058	sediment	0.512438	3.86407e-06	-3.90326	0.0753763
	187	18.5452	sediment	0.512431	4.26238e-06	-4.04252	0.083146
	192	19.0325	sediment	0.512452	3.74284e-06	-3.62706	0.0730113
	732	116.443	sediment	0.512336	4.13881e-06	-5.88983	0.0807355
	737	118.178	sediment	0.512329	5.23122e-06	-6.03166	0.102045
	742	119.913	sediment	0.512328	4.5585e-06	-6.04128	0.0889224
	747	121.649	sediment	0.512331	5.16396e-06	-5.98509	0.100733
	752	123.384	sediment	0.512317	4.87747e-06	-6.27144	0.0951446
	757	125.119	sediment	0.51231	5.21531e-06	-6.39856	0.101735
	762	126.361	sediment	0.512329	4.28512e-06	-6.02067	0.0835897
	767	126.862	sediment	0.512341	4.12113e-06	-5.78794	0.0803907
	772	127.363	sediment	0.512356	5.56592e-06	-5.50179	0.108574
	777	127.864	sediment	0.512357	5.00097e-06	-5.49014	0.0975537
	782	128.365	sediment	0.512345	6.61127e-06	-5.71941	0.128966
	787	128.867	sediment	0.512328	3.83468e-06	-6.04321	0.0748029
	792	129.368	sediment	0.512276	3.15356e-06	-7.05516	0.0615163
	797	129.869	sediment	0.512285	4.17342e-06	-6.89253	0.0814106
	802	130.772	sediment	0.512345	3.9966e-06	-5.71166	0.0779614
	804	131.374	sediment	0.512383	6.99257e-06	-4.96947	0.136404
	807	132.277	sediment	0.512394	8.71648e-06	-4.75065	0.170032
	809	132.879	sediment	0.512414	6.5001e-06	-4.36312	0.126797
	812	133.264	sediment	0.512412	5.87936e-06	-4.41678	0.114688
	814	133.348	sediment	0.512419	5.9158e-06	-4.26288	0.115399
	817	133.474	sediment	0.512416	8.95972e-06	-4.33425	0.174777
	819	133.558	sediment	0.512446	1.27534e-05	-3.7393	0.248779
	822	133.903	sediment	0.512447	7.03057e-06	-3.72336	0.137145
	824	134.186	sediment	0.512473	6.59891e-06	-3.20925	0.128724
	827	134.611	sediment	0.512458	3.92703e-06	-3.50885	0.0766043
	829	134.893	sediment	0.512466	4.26799e-06	-3.34762	0.0832554
	832	135.318	sediment	0.512452	3.53058e-06	-3.62178	0.0688707
	834	135.601	sediment	0.512445	3.84527e-06	-3.77191	0.0750095
	842	136.721	sediment	0.512461	3.40573e-06	-3.44652	0.0664355
	847	137.399	sediment	0.51247	3.37784e-06	-3.27751	0.0658913
	857	138.754	sediment	0.512474	6.07721e-06	-3.20394	0.118548
	867	140.11	sediment	0.512445	4.88316e-06	-3.76673	0.0952555
	872	140.788	sediment	0.512409	5.09425e-06	-4.47394	0.0993733
	877	141.466	sediment	0.512396	3.22838e-06	-4.72345	0.0629759
	882	142.143	sediment	0.512422	4.65022e-06	-4.21145	0.0907115
	887	142.821	sediment	0.512419	5.25677e-06	-4.27955	0.102543
	2	0.3726	opal	0.512235	6.54565e-06	-7.86106	0.127686
	28	5.2164	opal	0.512266	6.06681e-06	-7.25556	0.118345
	86	11.6082	opal	0.512288	1.48457e-05	-6.83663	0.289594
	94	11.954	opal	0.512332	1.31867e-05	-5.96461	0.257233
	157	15.6218	opal	0.512476	1.48761e-05	-3.15302	0.290188
	782	128.365	opal	0.512327	1.62556e-05	-6.0577	0.317096
	787	128.867	opal	0.51235	1.18551e-05	-5.61262	0.231256
	802	130.772	opal	0.512345	9.79574e-06	-5.71341	0.191085
	817	133.474	opal	0.512454	2.29111e-05	-3.59033	0.446925
	827	134.611	opal	0.512466	1.50825e-05	-3.3464	0.294213
	0	0	detrital	0.512477	3.04448e-06	-3.13919	0.0593884
	48	8.9424	detrital	0.512422	3.40255e-06	-4.21384	0.0663733
	86	11.6082	detrital	0.512483	5.05487e-06	-3.03315	0.098605
	94	11.954	detrital	0.512506	4.77372e-06	-2.57055	0.0931206
	147	14.6472	detrital	0.512553	2.6117e-06	-1.66238	0.0509462
	172	17.0835	detrital	0.51247	3.18373e-06	-3.27582	0.0621047
	747	121.649	detrital	0.512411	4.05379e-06	-4.43374	0.079077
	772	127.363	detrital	0.512503	4.53587e-06	-2.62781	0.0884809
	792	129.368	detrital	0.51242	4.81785e-06	-4.25177	0.0939815
	802	130.772	detrital	0.512395	5.92907e-06	-4.74786	0.115658
	847	137.399	detrital	0.51241	4.88571e-06	-4.44144	0.0953053
PS1599-3 - 74.1°S, 27.7°W, water depth 2487 m
	100	5.69709	sediment	0.512241	3.61296e-06	-7.73942	0.0704779
	123	7.00742	sediment	0.512244	3.42567e-06	-7.69284	0.0668244
	149	8.48866	sediment	0.512245	3.34778e-06	-7.67372	0.0653049
	186	10.5966	sediment	0.512241	2.93379e-06	-7.74131	0.0572292
	211	12.0209	sediment	0.51222	2.96195e-06	-8.15771	0.0577785
	236	13.4451	sediment	0.512208	2.91923e-06	-8.39503	0.0569453
	249	14.1858	sediment	0.512236	3.35659e-06	-7.84085	0.0654768
	265	15.0973	sediment	0.512225	2.77764e-06	-8.06209	0.0541833
	275	15.667	sediment	0.512231	3.37187e-06	-7.9454	0.0657749
	298	16.9773	sediment	0.512227	3.47516e-06	-8.01074	0.0677898
	325	18.5155	sediment	0.512225	4.14947e-06	-8.05713	0.0809434
	350	19.9398	sediment	0.512234	3.24285e-06	-7.88889	0.063258
	400	21.7397	sediment	0.512223	3.45972e-06	-8.09727	0.0674886
	450	22.2051	sediment	0.512229	3.00294e-06	-7.97654	0.0585781
	500	22.6704	sediment	0.512221	3.2272e-06	-8.12862	0.0629528
	550	23.1357	sediment	0.512224	2.6031e-06	-8.08428	0.0507785
	600	23.4374	sediment	0.512203	3.27673e-06	-8.48889	0.063919
	650	23.6755	sediment	0.51221	2.97069e-06	-8.34459	0.057949
	702	23.9231	sediment	0.512215	3.87703e-06	-8.25634	0.075629
	750	24.1517	sediment	0.512205	3.89075e-06	-8.44527	0.0758966
	800	24.3898	sediment	0.51219	4.26214e-06	-8.74216	0.0831413
	850	24.6279	sediment	0.512206	3.54952e-06	-8.42826	0.0692402
